# Supplementary material for: Heat Stress of Algal Partner Hinders Colonization Success and Alters the Algal Cell Surface Glycome in a Cnidarian-Algal Symbiosis
Source: Microbiol Spectr. 2022 May 31;10(3):e01567-22. doi: 10.1128/spectrum.01567-22 (PMC9241721; doi:10.1128/spectrum.01567-22)
Supplement: SUPPLEMENTAL FILE 3 — Supplemental material. Download spectrum.01567-22-s0003.xlsx, XLSX file, 0.02 MB [file spectrum.01567-22-s0003.xlsx]

## Sheet: Sheet1
Glycan	Amb1	Amb2	Amb3	Heat1	Heat2	Heat3	Reference Spectrum	Qamb1	Qamb2	Qamb3	Qheat1	Qheat2	Qheat3	Normamb1	Normamb2	Normamb3	Normheat1	Normheat2	Normheat3	t.test	FDR adjusted p-values
34100	273742	2.34287e+06	1405537	0	457956	0	365849	0.748237	6.40393	3.84185	0	1.25176	0	1.91406e+06	1.46619e+06	1.42336e+06	0	443251	0	0.00252024	0.0389454
35100	49911	497126	310417	369631	128289	33651.4	219353	0.227537	2.26633	1.41515	1.6851	0.584851	0.153412	348988	311105	314354	158244	124169	46296.8	0.00365113	0.0389454
45100	17425	14777.6	31605.1	26170.8	24158.2	107657	25164.5	0.692443	0.587238	1.25594	1.03999	0.960012	4.27813	121839	9247.91	32006	11204.1	23382.5	148112	0.912152	0.967099
64100	0	92246.7	52005.1	156913	77548.9	0	64777	0	1.42407	0.802833	2.42236	1.19717	0	0	57728.7	52664.7	67176.6	75058.7	0	0.742409	0.953475
65100	0	0	37508.2	177402	24102.1	0	12051.1	0	0	3.11244	14.7209	2	0	0	0	37983.9	75948.3	23328.2	0	0.472483	0.911668
66100	0	289622	0	443529	292346	584768	290984	0	0.99532	0	1.52424	1.00468	2.00962	0	181248	0	189881	282958	804509	0.142613	0.366216
67100	140128	370932	105841	1.35872e+06	339264	135493	239696	0.584608	1.54751	0.441565	5.66849	1.41539	0.56527	979805	232132	107184	581684	328370	186408	0.814342	0.965146
24000	0	1.46209e+06	0	1.68762e+06	0	0	1	0	1.46209e+06	0	1.68762e+06	0	0	0	914988	0	722494	0	0	0.876866	0.967099
25000	8931520	6.85645e+07	19957373	118767048	2.01619e+07	2.25322e+07	2.1347e+07	0.418397	3.2119	0.934902	5.56364	0.944481	1.05552	6.2451e+07	4.29082e+07	2.02105e+07	5.08457e+07	1.95144e+07	3.09992e+07	0.624789	0.911668
26000	0	102953782	2.80239e+07	168124369	3.48755e+07	0	3.14497e+07	0	3.2736	0.89107	5.34582	1.10893	0	0	6.44292e+07	2.83793e+07	7.19762e+07	3.37557e+07	0	0.884875	0.967099
27000	2.68319e+07	217229129	82524101	155423783	76168740	4.32677e+07	7.93464e+07	0.338162	2.73773	1.04005	1.9588	0.959952	0.545301	1.87614e+08	1.35944e+08	8.35708e+07	6.6539e+07	7.37229e+07	5.95266e+07	0.0847892	0.296048
28000	3.35062e+06	3.22866e+07	1.68484e+06	1.53485e+07	2.86242e+07	7.78041e+06	1.15645e+07	0.289734	2.79187	0.145691	1.32721	2.47518	0.672786	2.34282e+07	2.02052e+07	1.70621e+06	6.57091e+06	2.7705e+07	1.07041e+07	0.990398	0.990398
29000	1.43282e+07	106735426	56216900	156975930	4.72023e+06	4.00073e+07	4.81121e+07	0.297809	2.21847	1.16846	3.26271	0.0981089	0.831544	1.00186e+08	6.67958e+07	5.69299e+07	6.72035e+07	4.56866e+06	5.50411e+07	0.235733	0.535371
34000	187091	1.06422e+06	729112	0	339356	0	263224	0.710769	4.04303	2.76993	0	1.28923	0	1.30818e+06	665997	738359	0	328459	0	0.026185	0.203517
36000	660437	7.54484e+06	2.55145e+06	1.41981e+07	1486201	1.51245e+06	2.03195e+06	0.325026	3.7131	1.25566	6.98744	0.731416	0.744336	4.61791e+06	4.72161e+06	2.58381e+06	6.07841e+06	1.43848e+06	2.0808e+06	0.655262	0.911668
45000	7.05193e+06	71968096	28075376	115540512	19477680	21625480	24850428	0.283775	2.89605	1.12977	4.64944	0.783797	0.870226	4.93085e+07	4.50382e+07	2.84315e+07	4.94644e+07	1.88522e+07	2.97518e+07	0.49528	0.911668
55000	279481	2.60718e+06	1.73295e+06	7.14123e+06	805233	1.21626e+06	1.47461e+06	0.189529	1.76805	1.1752	4.84281	0.546067	0.824805	1.95419e+06	1.63159e+06	1.75493e+06	3.05725e+06	779376	1.6733e+06	0.936878	0.967099
63000	294020	3729283	2513532	4195806	2011305	1.52325e+06	2.26242e+06	0.129958	1.64836	1.11099	1.85457	0.889007	0.673285	2.05585e+06	2.33381e+06	2.54541e+06	1.79628e+06	1.94672e+06	2.09565e+06	0.0925151	0.296048
64000	682745	1.0198e+07	6.61343e+06	16131743	4.86024e+06	5.75867e+06	6.18605e+06	0.110369	1.64854	1.06909	2.60776	0.785678	0.930912	4.77389e+06	6.38196e+06	6.69731e+06	6.90621e+06	4.70418e+06	7.92264e+06	0.643686	0.911668
65000	0	32481.9	0	138603	79358.6	144873	55920.2	0	0.580862	0	2.47858	1.41914	2.59071	0	20327.4	0	59337.6	76810.3	199313	0.077861	0.296048
34110	2823.43	31865.7	28359	47832.6	15835.2	8252.73	22097.1	0.127774	1.44208	1.28338	2.16466	0.716619	0.373476	19742	19941.8	28718.7	20477.8	15326.7	11353.9	0.148775	0.366216
56130	0	173910	95552	640031	580106	777988	377008	0	0.461289	0.253448	1.69766	1.53871	2.06359	0	108834	96763.9	274005	561478	1.07034e+06	0.0737142	0.296048
56103	1573.73	9390.87	9545.18	23722.5	11500.6	16769.3	10522.9	0.149553	0.892424	0.907088	2.25438	1.09291	1.5936	11003.8	5876.88	9666.25	10155.9	11131.3	23070.8	0.250955	0.535371
64101	0	0	0	26315.2	10785.6	10916.3	5392.78	0	0	0	4.87971	2	2.02425	0	0	0	11265.9	10439.2	15018.4	0.000483096	0.0309181
65101	0	0	0	6705.57	6811.98	7050.75	3352.78	0	0	0	2	2.03174	2.10295	0	0	0	2870.74	6593.24	9700.25	0.01585	0.203517
34001	340992	2706419	3465861	6039536	2.29054e+06	1.695e+06	2.49848e+06	0.13648	1.08323	1.38719	2.41728	0.916774	0.678414	2.38429e+06	1.6937e+06	3.50982e+06	2.5856e+06	2.21699e+06	2.33195e+06	0.793637	0.965146
36001	170234	1.16782e+06	1.61483e+06	2.90548e+06	1.54033e+06	960569	1.35408e+06	0.125719	0.862448	1.19257	2.14573	1.13755	0.70939	1.19031e+06	730831	1.63531e+06	1.24387e+06	1.49087e+06	1.32153e+06	0.572088	0.911668
45002	39997	102733	139164	132558	9445.97	16668.2	71364.9	0.560458	1.43954	1.95003	1.85747	0.132362	0.233563	279667	64290.9	140929	56749.8	9142.65	22931.7	0.110468	0.321362
54001	449.12	45212.6	0	77325.8	12518.6	0	6483.86	0.0692673	6.97309	0	11.9259	1.93073	0	3140.34	28294.4	0	33104.2	12116.6	0	0.744902	0.953475
56001	21296.1	45703.1	19894.1	179032	51710.8	146152	48706.9	0.43723	0.938328	0.408445	3.6757	1.06167	3.00065	148907	28601.3	20146.4	76645.9	50050.3	201073	0.525377	0.911668
56030	0	13020.5	0	37265.5	63258.7	57014.3	25143	0	0.517859	0	1.48214	2.51596	2.2676	0	8148.34	0	15953.9	61227.4	78438.9	0.0593945	0.296048
64010	1306918	3785383	1602715	1976447	1927864	4294081	1.95216e+06	0.669474	1.93908	0.820998	1.01244	0.987557	2.19966	9.13823e+06	2.36892e+06	1.62304e+06	846143	1.86596e+06	5.90769e+06	0.625327	0.911668
							Dilution factor:	0.143017	1.59794	0.987475	2.33583	1.03318	0.726863
